# Supplementary material for: DeepBiomarker: Identifying Important Lab Tests from Electronic Medical Records for the Prediction of Suicide-Related Events among PTSD Patients
Source: J Pers Med. 2022 Mar 24;12(4):524. doi: 10.3390/jpm12040524 (PMC9025406; doi:10.3390/jpm12040524)
Supplement: Supplementary file 1 [file jpm-12-00524-s001.zip]

Archive with 1 entries (1 files):
- jpm-1619967-supplementary.pdf
